# Supplementary material for: From Plains to Mountains: Results of Current and Future Climatic Suitability Analysis for Crocus sativus L. Cultivation in Italy
Source: Plants (Basel). 2026 Feb 25;15(5):693. doi: 10.3390/plants15050693 (PMC12986869; doi:10.3390/plants15050693)
Supplement: Supplementary file 1 [file plants-15-00693-s001.zip]

Archive with 5 entries (4 files):
- Supplementary Materials/
- Supplementary Materials/Table S1.xlsx
- __MACOSX/Supplementary Materials/._Table S1.xlsx
- Supplementary Materials/Figure S1.jpg
- __MACOSX/Supplementary Materials/._Figure S1.jpg
