# Supplementary material for: From Plains to Mountains: Results of Current and Future Climatic Suitability Analysis for Crocus sativus L. Cultivation in Italy
Source: Plants (Basel). 2026 Feb 25;15(5):693. doi: 10.3390/plants15050693 (PMC12986869; doi:10.3390/plants15050693)
Supplement: Supplementary file 1 [file plants-15-00693-s001.zip › Supplementary Materials/Table S1.xlsx]

## Sheet: BIO_variables_CHELSA
Code	Bioclimatic variable	Unit
BIO1	Annual Mean Temperature	°C × 10
BIO2	Mean Diurnal Range	°C × 10
BIO3	Isothermality	%
BIO4	Temperature Seasonality	°C × 100
BIO5	Max Temperature of Warmest Month	°C × 10
BIO6	Min Temperature of Coldest Month	°C × 10
BIO7	Temperature Annual Range	°C × 10
BIO8	Mean Temperature of Wettest Quarter	°C × 10
BIO9	Mean Temperature of Driest Quarter	°C × 10
BIO10	Mean Temperature of Warmest Quarter	°C × 10
BIO11	Mean Temperature of Coldest Quarter	°C × 10
BIO12	Annual Precipitation	mm
BIO13	Precipitation of Wettest Month	mm
BIO14	Precipitation of Driest Month	mm
BIO15	Precipitation Seasonality	%
BIO16	Precipitation of Wettest Quarter	mm
BIO17	Precipitation of Driest Quarter	mm
BIO18	Precipitation of Warmest Quarter	mm
BIO19	Precipitation of Coldest Quarter	mm
